# Supplementary material for: Enhanced Sensing Behavior of Three-Dimensional Microfluidic Paper-Based Analytical Devices (3D-μPADs) with Evaporation-Free Enclosed Channels for Point-of-Care Testing
Source: Diagnostics (Basel). 2021 May 28;11(6):977. doi: 10.3390/diagnostics11060977 (PMC8229230; doi:10.3390/diagnostics11060977)
Supplement: Supplementary file 1 [file diagnostics-11-00977-s001.zip]

Archive with 4 entries (4 files):
- Diagnostics_Supplementary information_JH.docx
- Video S1.mp4
- Video S2.mp4
- Video S3.mp4
